# Supplementary material for: Maternal age and intracytoplasmic sperm injection outcome in infertile couples at Khartoum, Sudan
Source: F1000Res. 2015 Nov 24;4:1339. [Version 1] doi: 10.12688/f1000research.7386.1 (PMC4909122; doi:10.12688/f1000research.7386.1)
Supplement: Raw data for Ahmed et al., 2015 'Maternal age and intracytoplasmic sperm injection outcome in infertile couples at Khartoum, Sudan' — Age= maternal age (years). BMI= Body mass index (maternal, Kg/m 2). FSH= Follicle stimulating hormone, IU/l. LH= Luteinizing hormone, IU/l. Factor= infertility factor: 1= male, 2= tubal, 3= ovarian, 4= combined, 5= unexplained. Protocol= Protocol used (1= long, 2= short, 3= antagonist, 4= agonist –antagonist, 5= short soft). Days= days of stimulation. Endometrium= Endometrial thickness (mm). E2= 17 beta-estradiol at triggering, (Pg/ml). EC= eggs collected. M2= eggs at metaphase 2. Fertilized= no. of fertilized eggs. DOT= day of transfer. ET= eggs transferred. Chempreg= chemical pregnancy (0= no, 1= Yes). Clinpreg= clinical pregnancy (0= no, 1= yes). Catheter= catheter type. Duration of infertility= duration of infertility (years). Primsec= type of infertility (0= primary infertility, 1= secondary infertility). Miscarriages= miscarriage (0= no, 1= yes). Ectopic pregnancies= ectopic pregnancy (0= no, 1= yes). Age group (0= less than thirty years, 1= thirty-thirty five years, 2= thirty five – forty years, 3= More than forty years) ( Ahmed et al., 2015). [file f1000research-4-7960-s0000.tgz]

Archive with 1 entries (1 files):
- 25a826fe-7f57-43a9-ac79-01d0e3ff3797_banoun.sav
