# Supplementary material for: Maternal age and intracytoplasmic sperm injection outcome in infertile couples at Khartoum, Sudan
Source: F1000Res. 2015 Nov 24;4:1339. [Version 1] doi: 10.12688/f1000research.7386.1 (PMC4909122; doi:10.12688/f1000research.7386.1)
Supplement: Supplementary file 2 [file f1000research-4-7960-s0001.tgz]

Archive with 1 entries (1 files):
- 585c0683-8592-49b2-bdcc-e34fa5f3f2f0.docx
